# Supplementary material for: Engineered Salivary Peptides Reduce Enamel Demineralization Provoked by Cariogenic S. mutans Biofilm
Source: Microorganisms. 2022 Mar 30;10(4):742. doi: 10.3390/microorganisms10040742 (PMC9032980; doi:10.3390/microorganisms10040742)
Supplement: Supplementary file 1 [file microorganisms-10-00742-s001.zip]

Archive with 4 entries (4 files):
- S1_Table.pdf
- S2_Table.pdf
- S3_Table.pdf
- S4_Table.pdf
